# Supplementary material for: Microglial CD74 Expression Is Regulated by TGFβ Signaling
Source: Int J Mol Sci. 2022 Sep 6;23(18):10247. doi: 10.3390/ijms231810247 (PMC9499470; doi:10.3390/ijms231810247)
Supplement: Supplementary file 1 [file ijms-23-10247-s001.zip]

Archive with 1 entries (1 files):
- ijms-1894034-supplementary.pdf
